# Supplementary material for: Use of the Er:YAG Laser in Conservative Dentistry: Evaluation of the Microbial Population in Carious Lesions
Source: Materials (Basel). 2021 May 4;14(9):2387. doi: 10.3390/ma14092387 (PMC8124663; doi:10.3390/ma14092387)
Supplement: Supplementary file 1 [file materials-14-02387-s001.zip]

Archive with 1 entries (1 files):
- materials-1180927-supplementary.pdf
